# Supplementary material for: Mannose Promotes β‐Amyloid Pathology by Regulating BACE1 Glycosylation in Alzheimer's Disease
Source: Adv Sci (Weinh). 2025 Jan 14;12(9):2409105. doi: 10.1002/advs.202409105 (PMC11884605; doi:10.1002/advs.202409105)
Supplement: Supplementary file 2 — Supporting Information [file ADVS-12-2409105-s001.xlsx]

## Sheet: Hippo_YZQ_20210520
Sample Name	Component Name	IS Name	Area	Area Ratio
QC3	3PG/2PG	U13-Fructose_IS	1.38079e+06	0.17215
WT+std_1	3PG/2PG	U13-Fructose_IS	644289	0.0807519
WT+std_2	3PG/2PG	U13-Fructose_IS	430260	0.0540685
WT+std_3	3PG/2PG	U13-Fructose_IS	689883	0.0817749
AD+std_1	3PG/2PG	U13-Fructose_IS	1.57959e+06	0.1997
AD+std_2	3PG/2PG	U13-Fructose_IS	1.85269e+06	0.221835
AD+std_3	3PG/2PG	U13-Fructose_IS	849020	0.10343
QC4	3PG/2PG	U13-Fructose_IS	1.31849e+06	0.157657
AD+Mannose free_1	3PG/2PG	U13-Fructose_IS	1.92467e+06	0.232319
AD+Mannose free_2	3PG/2PG	U13-Fructose_IS	1.82561e+06	0.215053
AD+Mannose free_3	3PG/2PG	U13-Fructose_IS	1.45852e+06	0.179948
AD+Mannose 10%_1	3PG/2PG	U13-Fructose_IS	2.20492e+06	0.266443
AD+Mannose 10%_2	3PG/2PG	U13-Fructose_IS	1.47574e+06	0.172382
AD+Mannose 10%_3	3PG/2PG	U13-Fructose_IS	752359	0.085883
QC5	3PG/2PG	U13-Fructose_IS	1.27789e+06	0.153962
QC3	6-PG	U13-Fructose_IS	42327	0.00527712
WT+std_1	6-PG	U13-Fructose_IS	45403.3	0.00569063
WT+std_2	6-PG	U13-Fructose_IS	43453.9	0.00546063
WT+std_3	6-PG	U13-Fructose_IS	68377.5	0.00810509
AD+std_1	6-PG	U13-Fructose_IS	49634.8	0.00627506
AD+std_2	6-PG	U13-Fructose_IS	46190.2	0.00553066
AD+std_3	6-PG	U13-Fructose_IS	43370.5	0.00528354
QC4	6-PG	U13-Fructose_IS	46144.1	0.00551763
AD+Mannose free_1	6-PG	U13-Fructose_IS	49912.4	0.00602471
AD+Mannose free_2	6-PG	U13-Fructose_IS	38930	0.00458588
AD+Mannose free_3	6-PG	U13-Fructose_IS	38544.3	0.0047555
AD+Mannose 10%_1	6-PG	U13-Fructose_IS	37764.3	0.00456343
AD+Mannose 10%_2	6-PG	U13-Fructose_IS	44147.4	0.00515687
AD+Mannose 10%_3	6-PG	U13-Fructose_IS	40119	0.00457965
QC5	6-PG	U13-Fructose_IS	42591.3	0.00513147
QC3	Acetyl-CoA_pos	d5-tryptophan_IS	119238	0.108155
WT+std_1	Acetyl-CoA_pos	d5-tryptophan_IS	99819.3	0.0926581
WT+std_2	Acetyl-CoA_pos	d5-tryptophan_IS	97559.7	0.0784505
WT+std_3	Acetyl-CoA_pos	d5-tryptophan_IS	55216.8	0.0409402
AD+std_1	Acetyl-CoA_pos	d5-tryptophan_IS	109347	0.0891378
AD+std_2	Acetyl-CoA_pos	d5-tryptophan_IS	102731	0.091179
AD+std_3	Acetyl-CoA_pos	d5-tryptophan_IS	96407	0.0831416
QC4	Acetyl-CoA_pos	d5-tryptophan_IS	112078	0.0919829
AD+Mannose free_1	Acetyl-CoA_pos	d5-tryptophan_IS	136298	0.1113
AD+Mannose free_2	Acetyl-CoA_pos	d5-tryptophan_IS	121556	0.112312
AD+Mannose free_3	Acetyl-CoA_pos	d5-tryptophan_IS	103767	0.0967796
AD+Mannose 10%_1	Acetyl-CoA_pos	d5-tryptophan_IS	124745	0.106556
AD+Mannose 10%_2	Acetyl-CoA_pos	d5-tryptophan_IS	105934	0.0882855
AD+Mannose 10%_3	Acetyl-CoA_pos	d5-tryptophan_IS	84806.8	0.0692584
QC5	Acetyl-CoA_pos	d5-tryptophan_IS	101189	0.0842166
QC3	ACONITATE	U13-Fructose_IS	6.4592e+06	0.8053
WT+std_1	ACONITATE	U13-Fructose_IS	6.53002e+06	0.81844
WT+std_2	ACONITATE	U13-Fructose_IS	5.39705e+06	0.67822
WT+std_3	ACONITATE	U13-Fructose_IS	3.56431e+06	0.422493
AD+std_1	ACONITATE	U13-Fructose_IS	6.07768e+06	0.768368
AD+std_2	ACONITATE	U13-Fructose_IS	6.4717e+06	0.774899
AD+std_3	ACONITATE	U13-Fructose_IS	6.26526e+06	0.763255
QC4	ACONITATE	U13-Fructose_IS	5.9305e+06	0.709134
AD+Mannose free_1	ACONITATE	U13-Fructose_IS	7.93008e+06	0.957206
AD+Mannose free_2	ACONITATE	U13-Fructose_IS	6.77934e+06	0.798593
AD+Mannose free_3	ACONITATE	U13-Fructose_IS	6.51479e+06	0.803778
AD+Mannose 10%_1	ACONITATE	U13-Fructose_IS	6.90756e+06	0.834709
AD+Mannose 10%_2	ACONITATE	U13-Fructose_IS	5.5994e+06	0.654067
AD+Mannose 10%_3	ACONITATE	U13-Fructose_IS	5.95341e+06	0.679592
QC5	ACONITATE	U13-Fructose_IS	6.66301e+06	0.802769
QC3	ADP	U13-Fructose_IS	834269	0.104012
WT+std_1	ADP	U13-Fructose_IS	967322	0.121239
WT+std_2	ADP	U13-Fructose_IS	553901	0.0696059
WT+std_3	ADP	U13-Fructose_IS	463705	0.054965
AD+std_1	ADP	U13-Fructose_IS	873204	0.110394
AD+std_2	ADP	U13-Fructose_IS	973237	0.116532
AD+std_3	ADP	U13-Fructose_IS	853217	0.103942
QC4	ADP	U13-Fructose_IS	790295	0.0944987
AD+Mannose free_1	ADP	U13-Fructose_IS	973609	0.11752
AD+Mannose free_2	ADP	U13-Fructose_IS	1.21784e+06	0.143459
AD+Mannose free_3	ADP	U13-Fructose_IS	1.0866e+06	0.134062
AD+Mannose 10%_1	ADP	U13-Fructose_IS	1.17994e+06	0.142585
AD+Mannose 10%_2	ADP	U13-Fructose_IS	855993	0.0999887
AD+Mannose 10%_3	ADP	U13-Fructose_IS	785462	0.0896618
QC5	ADP	U13-Fructose_IS	802489	0.096685
QC3	aKG	U13-Fructose_IS	917578	0.114399
WT+std_1	aKG	U13-Fructose_IS	662736	0.083064
WT+std_2	aKG	U13-Fructose_IS	523440	0.0657781
WT+std_3	aKG	U13-Fructose_IS	563875	0.0668386
AD+std_1	aKG	U13-Fructose_IS	733454	0.0927267
AD+std_2	aKG	U13-Fructose_IS	819615	0.0981379
AD+std_3	aKG	U13-Fructose_IS	789966	0.0962364
QC4	aKG	U13-Fructose_IS	936516	0.111983
AD+Mannose free_1	aKG	U13-Fructose_IS	714656	0.086263
AD+Mannose free_2	aKG	U13-Fructose_IS	965165	0.113695
AD+Mannose free_3	aKG	U13-Fructose_IS	684994	0.0845128
AD+Mannose 10%_1	aKG	U13-Fructose_IS	600595	0.0725759
AD+Mannose 10%_2	aKG	U13-Fructose_IS	834735	0.0975057
AD+Mannose 10%_3	aKG	U13-Fructose_IS	767171	0.0875739
QC5	aKG	U13-Fructose_IS	976167	0.11761
QC3	alanine_pos	d5-tryptophan_IS	2.70076e+07	24.4973
WT+std_1	alanine_pos	d5-tryptophan_IS	2.63747e+07	24.4826
WT+std_2	alanine_pos	d5-tryptophan_IS	2.36511e+07	19.0185
WT+std_3	alanine_pos	d5-tryptophan_IS	2.4338e+07	18.0452
AD+std_1	alanine_pos	d5-tryptophan_IS	2.76643e+07	22.5516
AD+std_2	alanine_pos	d5-tryptophan_IS	2.94962e+07	26.1794
AD+std_3	alanine_pos	d5-tryptophan_IS	2.67472e+07	23.0668
QC4	alanine_pos	d5-tryptophan_IS	2.74846e+07	22.5567
AD+Mannose free_1	alanine_pos	d5-tryptophan_IS	3.0862e+07	25.2017
AD+Mannose free_2	alanine_pos	d5-tryptophan_IS	2.9269e+07	27.0431
AD+Mannose free_3	alanine_pos	d5-tryptophan_IS	2.77512e+07	25.8824
AD+Mannose 10%_1	alanine_pos	d5-tryptophan_IS	2.84667e+07	24.316
AD+Mannose 10%_2	alanine_pos	d5-tryptophan_IS	2.56597e+07	21.3848
AD+Mannose 10%_3	alanine_pos	d5-tryptophan_IS	2.6916e+07	21.9813
QC5	alanine_pos	d5-tryptophan_IS	2.87041e+07	23.8896
QC3	AMP	U13-Fructose_IS	4.04821e+07	5.04711
WT+std_1	AMP	U13-Fructose_IS	5.01342e+07	6.28357
WT+std_2	AMP	U13-Fructose_IS	3.93859e+07	4.94942
WT+std_3	AMP	U13-Fructose_IS	1.71084e+07	2.02793
AD+std_1	AMP	U13-Fructose_IS	2.83111e+07	3.57922
AD+std_2	AMP	U13-Fructose_IS	3.26883e+07	3.91398
AD+std_3	AMP	U13-Fructose_IS	3.98588e+07	4.85573
QC4	AMP	U13-Fructose_IS	3.86049e+07	4.61615
AD+Mannose free_1	AMP	U13-Fructose_IS	3.48628e+07	4.20814
AD+Mannose free_2	AMP	U13-Fructose_IS	4.78068e+07	5.63155
AD+Mannose free_3	AMP	U13-Fructose_IS	5.3204e+07	6.56418
AD+Mannose 10%_1	AMP	U13-Fructose_IS	5.04934e+07	6.10163
AD+Mannose 10%_2	AMP	U13-Fructose_IS	4.0051e+07	4.67836
AD+Mannose 10%_3	AMP	U13-Fructose_IS	4.8575e+07	5.54492
QC5	AMP	U13-Fructose_IS	4.05561e+07	4.88626
QC3	arginine_pos	d5-tryptophan_IS	1.47476e+08	133.769
WT+std_1	arginine_pos	d5-tryptophan_IS	1.03178e+08	95.776
WT+std_2	arginine_pos	d5-tryptophan_IS	1.06027e+08	85.259
WT+std_3	arginine_pos	d5-tryptophan_IS	1.22832e+08	91.0733
AD+std_1	arginine_pos	d5-tryptophan_IS	1.63126e+08	132.978
AD+std_2	arginine_pos	d5-tryptophan_IS	1.85637e+08	164.762
AD+std_3	arginine_pos	d5-tryptophan_IS	1.73141e+08	149.317
QC4	arginine_pos	d5-tryptophan_IS	1.40248e+08	115.101
AD+Mannose free_1	arginine_pos	d5-tryptophan_IS	1.54775e+08	126.389
AD+Mannose free_2	arginine_pos	d5-tryptophan_IS	1.58409e+08	146.362
AD+Mannose free_3	arginine_pos	d5-tryptophan_IS	1.53108e+08	142.798
AD+Mannose 10%_1	arginine_pos	d5-tryptophan_IS	1.77922e+08	151.979
AD+Mannose 10%_2	arginine_pos	d5-tryptophan_IS	1.26694e+08	105.587
AD+Mannose 10%_3	arginine_pos	d5-tryptophan_IS	1.43105e+08	116.868
QC5	arginine_pos	d5-tryptophan_IS	1.31918e+08	109.792
QC3	asparagine_pos	d5-tryptophan_IS	2.39263e+06	2.17024
WT+std_1	asparagine_pos	d5-tryptophan_IS	1.81247e+06	1.68244
WT+std_2	asparagine_pos	d5-tryptophan_IS	1.53653e+06	1.23556
WT+std_3	asparagine_pos	d5-tryptophan_IS	1.96592e+06	1.45762
AD+std_1	asparagine_pos	d5-tryptophan_IS	2.70878e+06	2.20816
AD+std_2	asparagine_pos	d5-tryptophan_IS	2.81272e+06	2.49643
AD+std_3	asparagine_pos	d5-tryptophan_IS	2.38456e+06	2.05645
QC4	asparagine_pos	d5-tryptophan_IS	2.42211e+06	1.98783
AD+Mannose free_1	asparagine_pos	d5-tryptophan_IS	2.90638e+06	2.37334
AD+Mannose free_2	asparagine_pos	d5-tryptophan_IS	2.56114e+06	2.36637
AD+Mannose free_3	asparagine_pos	d5-tryptophan_IS	2.63648e+06	2.45894
AD+Mannose 10%_1	asparagine_pos	d5-tryptophan_IS	2.76007e+06	2.35762
AD+Mannose 10%_2	asparagine_pos	d5-tryptophan_IS	2.23002e+06	1.8585
AD+Mannose 10%_3	asparagine_pos	d5-tryptophan_IS	2.24897e+06	1.83665
QC5	asparagine_pos	d5-tryptophan_IS	2.45312e+06	2.04166
QC3	Asparatic acid	U13-Fructose_IS	1.42801e+08	17.8038
WT+std_1	Asparatic acid	U13-Fructose_IS	1.34917e+08	16.9098
WT+std_2	Asparatic acid	U13-Fructose_IS	1.05794e+08	13.2945
WT+std_3	Asparatic acid	U13-Fructose_IS	1.26627e+08	15.0096
AD+std_1	Asparatic acid	U13-Fructose_IS	1.52499e+08	19.2796
AD+std_2	Asparatic acid	U13-Fructose_IS	1.56904e+08	18.7871
AD+std_3	Asparatic acid	U13-Fructose_IS	1.52148e+08	18.5352
QC4	Asparatic acid	U13-Fructose_IS	1.38409e+08	16.5502
AD+Mannose free_1	Asparatic acid	U13-Fructose_IS	1.45566e+08	17.5707
AD+Mannose free_2	Asparatic acid	U13-Fructose_IS	1.49947e+08	17.6634
AD+Mannose free_3	Asparatic acid	U13-Fructose_IS	1.52827e+08	18.8554
AD+Mannose 10%_1	Asparatic acid	U13-Fructose_IS	1.62445e+08	19.6298
AD+Mannose 10%_2	Asparatic acid	U13-Fructose_IS	1.33221e+08	15.5616
AD+Mannose 10%_3	Asparatic acid	U13-Fructose_IS	1.36729e+08	15.6079
QC5	Asparatic acid	U13-Fructose_IS	1.42512e+08	17.1701
QC3	aspartate_pos	d5-tryptophan_IS	8.2725e+07	75.036
WT+std_1	aspartate_pos	d5-tryptophan_IS	8.08159e+07	75.0181
WT+std_2	aspartate_pos	d5-tryptophan_IS	6.15061e+07	49.4588
WT+std_3	aspartate_pos	d5-tryptophan_IS	7.16928e+07	53.1562
AD+std_1	aspartate_pos	d5-tryptophan_IS	8.66057e+07	70.5997
AD+std_2	aspartate_pos	d5-tryptophan_IS	9.4504e+07	83.8772
AD+std_3	aspartate_pos	d5-tryptophan_IS	8.80436e+07	75.929
QC4	aspartate_pos	d5-tryptophan_IS	8.47234e+07	69.5326
AD+Mannose free_1	aspartate_pos	d5-tryptophan_IS	8.40705e+07	68.6515
AD+Mannose free_2	aspartate_pos	d5-tryptophan_IS	8.79342e+07	81.2468
AD+Mannose free_3	aspartate_pos	d5-tryptophan_IS	8.89185e+07	82.9306
AD+Mannose 10%_1	aspartate_pos	d5-tryptophan_IS	9.56905e+07	81.7378
AD+Mannose 10%_2	aspartate_pos	d5-tryptophan_IS	7.68071e+07	64.0111
AD+Mannose 10%_3	aspartate_pos	d5-tryptophan_IS	7.83274e+07	63.967
QC5	aspartate_pos	d5-tryptophan_IS	8.30647e+07	69.1325
QC3	ATP	U13-Fructose_IS	104164	0.0129866
WT+std_1	ATP	U13-Fructose_IS	100537	0.0126008
WT+std_2	ATP	U13-Fructose_IS	61599.9	0.00774095
WT+std_3	ATP	U13-Fructose_IS	59319	0.00703135
AD+std_1	ATP	U13-Fructose_IS	84458	0.0106776
AD+std_2	ATP	U13-Fructose_IS	81331.3	0.00973833
AD+std_3	ATP	U13-Fructose_IS	76216	0.00928489
QC4	ATP	U13-Fructose_IS	87681.9	0.0104845
AD+Mannose free_1	ATP	U13-Fructose_IS	81959.3	0.00989296
AD+Mannose free_2	ATP	U13-Fructose_IS	80081.1	0.00943339
AD+Mannose free_3	ATP	U13-Fructose_IS	91637	0.0113059
AD+Mannose 10%_1	ATP	U13-Fructose_IS	88728.3	0.0107219
AD+Mannose 10%_2	ATP	U13-Fructose_IS	87491.5	0.0102199
AD+Mannose 10%_3	ATP	U13-Fructose_IS	71435.1	0.00815443
QC5	ATP	U13-Fructose_IS	77074.7	0.00928608
QC3	beta-alanine_pos	d5-tryptophan_IS	386984	0.351015
WT+std_1	beta-alanine_pos	d5-tryptophan_IS	459588	0.426617
WT+std_2	beta-alanine_pos	d5-tryptophan_IS	350188	0.281596
WT+std_3	beta-alanine_pos	d5-tryptophan_IS	347863	0.257921
AD+std_1	beta-alanine_pos	d5-tryptophan_IS	373198	0.304226
AD+std_2	beta-alanine_pos	d5-tryptophan_IS	444158	0.394213
AD+std_3	beta-alanine_pos	d5-tryptophan_IS	408460	0.352257
QC4	beta-alanine_pos	d5-tryptophan_IS	398867	0.327351
AD+Mannose free_1	beta-alanine_pos	d5-tryptophan_IS	478724	0.390923
AD+Mannose free_2	beta-alanine_pos	d5-tryptophan_IS	351531	0.324797
AD+Mannose free_3	beta-alanine_pos	d5-tryptophan_IS	409434	0.381862
AD+Mannose 10%_1	beta-alanine_pos	d5-tryptophan_IS	443267	0.378634
AD+Mannose 10%_2	beta-alanine_pos	d5-tryptophan_IS	391209	0.326034
AD+Mannose 10%_3	beta-alanine_pos	d5-tryptophan_IS	377101	0.307964
QC5	beta-alanine_pos	d5-tryptophan_IS	403282	0.33564
QC3	BPG	U13-Fructose_IS	346941	0.0432548
WT+std_1	BPG	U13-Fructose_IS	88567.5	0.0111006
WT+std_2	BPG	U13-Fructose_IS	79538.8	0.00999524
WT+std_3	BPG	U13-Fructose_IS	117411	0.0139172
AD+std_1	BPG	U13-Fructose_IS	369620	0.0467291
AD+std_2	BPG	U13-Fructose_IS	385099	0.0461104
AD+std_3	BPG	U13-Fructose_IS	157910	0.0192371
QC4	BPG	U13-Fructose_IS	238788	0.0285528
AD+Mannose free_1	BPG	U13-Fructose_IS	297272	0.0358824
AD+Mannose free_2	BPG	U13-Fructose_IS	319259	0.0376081
AD+Mannose free_3	BPG	U13-Fructose_IS	236990	0.0292393
AD+Mannose 10%_1	BPG	U13-Fructose_IS	387638	0.0468422
AD+Mannose 10%_2	BPG	U13-Fructose_IS	239630	0.0279912
AD+Mannose 10%_3	BPG	U13-Fructose_IS	86822.9	0.00991098
QC5	BPG	U13-Fructose_IS	204324	0.0246172
QC3	cirtruline_pos	d5-tryptophan_IS	2.76944e+06	2.51203
WT+std_1	cirtruline_pos	d5-tryptophan_IS	2.73418e+06	2.53802
WT+std_2	cirtruline_pos	d5-tryptophan_IS	2.94825e+06	2.37077
WT+std_3	cirtruline_pos	d5-tryptophan_IS	3.34744e+06	2.48194
AD+std_1	cirtruline_pos	d5-tryptophan_IS	2.68108e+06	2.18558
AD+std_2	cirtruline_pos	d5-tryptophan_IS	2.84759e+06	2.52738
AD+std_3	cirtruline_pos	d5-tryptophan_IS	3.19295e+06	2.7536
QC4	cirtruline_pos	d5-tryptophan_IS	2.7977e+06	2.29607
AD+Mannose free_1	cirtruline_pos	d5-tryptophan_IS	3.13888e+06	2.56319
AD+Mannose free_2	cirtruline_pos	d5-tryptophan_IS	2.28176e+06	2.10823
AD+Mannose free_3	cirtruline_pos	d5-tryptophan_IS	3.14471e+06	2.93295
AD+Mannose 10%_1	cirtruline_pos	d5-tryptophan_IS	2.82264e+06	2.41107
AD+Mannose 10%_2	cirtruline_pos	d5-tryptophan_IS	2.4213e+06	2.01791
AD+Mannose 10%_3	cirtruline_pos	d5-tryptophan_IS	2.98297e+06	2.43608
QC5	cirtruline_pos	d5-tryptophan_IS	2.868e+06	2.38696
QC3	CITRATE	U13-Fructose_IS	1.34587e+08	16.7797
WT+std_1	CITRATE	U13-Fructose_IS	1.20916e+08	15.155
WT+std_2	CITRATE	U13-Fructose_IS	1.11882e+08	14.0597
WT+std_3	CITRATE	U13-Fructose_IS	5.55542e+07	6.58509
AD+std_1	CITRATE	U13-Fructose_IS	1.15479e+08	14.5994
AD+std_2	CITRATE	U13-Fructose_IS	1.4557e+08	17.43
AD+std_3	CITRATE	U13-Fructose_IS	1.21459e+08	14.7965
QC4	CITRATE	U13-Fructose_IS	1.20346e+08	14.3902
AD+Mannose free_1	CITRATE	U13-Fructose_IS	1.23363e+08	14.8906
AD+Mannose free_2	CITRATE	U13-Fructose_IS	1.45205e+08	17.1048
AD+Mannose free_3	CITRATE	U13-Fructose_IS	1.39366e+08	17.1946
AD+Mannose 10%_1	CITRATE	U13-Fructose_IS	1.45845e+08	17.6239
AD+Mannose 10%_2	CITRATE	U13-Fructose_IS	1.15378e+08	13.4774
AD+Mannose 10%_3	CITRATE	U13-Fructose_IS	1.33312e+08	15.2177
QC5	CITRATE	U13-Fructose_IS	1.26052e+08	15.1869
QC3	cysteine_pos	d5-tryptophan_IS	646237	0.586171
WT+std_1	cysteine_pos	d5-tryptophan_IS	336555	0.31241
WT+std_2	cysteine_pos	d5-tryptophan_IS	226127	0.181835
WT+std_3	cysteine_pos	d5-tryptophan_IS	355208	0.263367
AD+std_1	cysteine_pos	d5-tryptophan_IS	745396	0.607635
AD+std_2	cysteine_pos	d5-tryptophan_IS	824579	0.731856
AD+std_3	cysteine_pos	d5-tryptophan_IS	519211	0.447768
QC4	cysteine_pos	d5-tryptophan_IS	635487	0.521545
AD+Mannose free_1	cysteine_pos	d5-tryptophan_IS	1.07502e+06	0.877852
AD+Mannose free_2	cysteine_pos	d5-tryptophan_IS	1.07407e+06	0.992388
AD+Mannose free_3	cysteine_pos	d5-tryptophan_IS	801611	0.74763
AD+Mannose 10%_1	cysteine_pos	d5-tryptophan_IS	1.10463e+06	0.943561
AD+Mannose 10%_2	cysteine_pos	d5-tryptophan_IS	617531	0.514651
AD+Mannose 10%_3	cysteine_pos	d5-tryptophan_IS	517430	0.422566
QC5	cysteine_pos	d5-tryptophan_IS	676703	0.563201
QC3	M-6-P	d5-tryptophan_IS	3.86585e+06	3.50653
WT+std_1	M-6-P	d5-tryptophan_IS	2.70245e+06	2.50857
WT+std_2	M-6-P	d5-tryptophan_IS	4.19416e+06	3.37264
WT+std_3	M-6-P	d5-tryptophan_IS	4.2197e+06	3.12867
AD+std_1	M-6-P	d5-tryptophan_IS	6.7793e+06	4.42232
AD+std_2	M-6-P	d5-tryptophan_IS	1.41454e+07	10.1904
AD+std_3	M-6-P	d5-tryptophan_IS	1.32021e+07	6.48752
QC4	M-6-P	d5-tryptophan_IS	4.16406e+06	3.41745
AD+Mannose free_1	M-6-P	d5-tryptophan_IS	4.36897e+07	4.62769
AD+Mannose free_2	M-6-P	d5-tryptophan_IS	6.50442e+07	6.34655
AD+Mannose free_3	M-6-P	d5-tryptophan_IS	7.49684e+07	3.36963
AD+Mannose 10%_1	M-6-P	d5-tryptophan_IS	1.42305e+07	10.2607
AD+Mannose 10%_2	M-6-P	d5-tryptophan_IS	7.11608e+07	5.85496
AD+Mannose 10%_3	M-6-P	d5-tryptophan_IS	1.48057e+08	5.14997
QC5	M-6-P	d5-tryptophan_IS	3.62786e+06	3.01937
QC3	d5-tryptophan_IS	N/A	1.10247e+06	N/A
WT+std_1	d5-tryptophan_IS	N/A	1.07729e+06	N/A
WT+std_2	d5-tryptophan_IS	N/A	1.24358e+06	N/A
WT+std_3	d5-tryptophan_IS	N/A	1.34872e+06	N/A
AD+std_1	d5-tryptophan_IS	N/A	1.22672e+06	N/A
AD+std_2	d5-tryptophan_IS	N/A	1.1267e+06	N/A
AD+std_3	d5-tryptophan_IS	N/A	1.15955e+06	N/A
QC4	d5-tryptophan_IS	N/A	1.21847e+06	N/A
AD+Mannose free_1	d5-tryptophan_IS	N/A	1.2246e+06	N/A
AD+Mannose free_2	d5-tryptophan_IS	N/A	1.08231e+06	N/A
AD+Mannose free_3	d5-tryptophan_IS	N/A	1.0722e+06	N/A
AD+Mannose 10%_1	d5-tryptophan_IS	N/A	1.1707e+06	N/A
AD+Mannose 10%_2	d5-tryptophan_IS	N/A	1.1999e+06	N/A
AD+Mannose 10%_3	d5-tryptophan_IS	N/A	1.2245e+06	N/A
QC5	d5-tryptophan_IS	N/A	1.20153e+06	N/A
QC3	DHAP/GA3P	U13-Fructose_IS	1.65508e+07	2.06347
WT+std_1	DHAP/GA3P	U13-Fructose_IS	4.70146e+06	0.589258
WT+std_2	DHAP/GA3P	U13-Fructose_IS	6.19193e+06	0.778108
WT+std_3	DHAP/GA3P	U13-Fructose_IS	1.60198e+07	1.8989
AD+std_1	DHAP/GA3P	U13-Fructose_IS	2.05565e+07	2.59885
AD+std_2	DHAP/GA3P	U13-Fructose_IS	2.048e+07	2.4522
AD+std_3	DHAP/GA3P	U13-Fructose_IS	2.00915e+07	2.44761
QC4	DHAP/GA3P	U13-Fructose_IS	1.70126e+07	2.03427
AD+Mannose free_1	DHAP/GA3P	U13-Fructose_IS	1.70718e+07	2.06066
AD+Mannose free_2	DHAP/GA3P	U13-Fructose_IS	2.04046e+07	2.40362
AD+Mannose free_3	DHAP/GA3P	U13-Fructose_IS	2.11512e+07	2.60959
AD+Mannose 10%_1	DHAP/GA3P	U13-Fructose_IS	2.79342e+07	3.37556
AD+Mannose 10%_2	DHAP/GA3P	U13-Fructose_IS	1.84299e+07	2.1528
AD+Mannose 10%_3	DHAP/GA3P	U13-Fructose_IS	7.8366e+06	0.894562
QC5	DHAP/GA3P	U13-Fructose_IS	1.67927e+07	2.02321
QC3	E4P	U13-Fructose_IS	41563.7	0.00518194
WT+std_1	E4P	U13-Fructose_IS	50518.6	0.00633175
WT+std_2	E4P	U13-Fructose_IS	14719.6	0.00184974
WT+std_3	E4P	U13-Fructose_IS	36260	0.00429806
AD+std_1	E4P	U13-Fructose_IS	58671	0.00741746
AD+std_2	E4P	U13-Fructose_IS	59857.1	0.00716708
AD+std_3	E4P	U13-Fructose_IS	49479	0.0060277
QC4	E4P	U13-Fructose_IS	47807.1	0.00571649
AD+Mannose free_1	E4P	U13-Fructose_IS	33017.9	0.00398545
AD+Mannose free_2	E4P	U13-Fructose_IS	41138.2	0.004846
AD+Mannose free_3	E4P	U13-Fructose_IS	58032.5	0.0071599
AD+Mannose 10%_1	E4P	U13-Fructose_IS	47123.5	0.0056944
AD+Mannose 10%_2	E4P	U13-Fructose_IS	33225.2	0.00388104
AD+Mannose 10%_3	E4P	U13-Fructose_IS	64816.9	0.00739896
QC5	E4P	U13-Fructose_IS	44656.5	0.00538028
QC3	F6P	U13-Fructose_IS	4.21982e+06	0.526106
WT+std_1	F6P	U13-Fructose_IS	1.92944e+06	0.241827
WT+std_2	F6P	U13-Fructose_IS	1.3065e+06	0.164181
WT+std_3	F6P	U13-Fructose_IS	3.77428e+06	0.447382
AD+std_1	F6P	U13-Fructose_IS	4.41513e+06	0.553371
AD+std_2	F6P	U13-Fructose_IS	3.28699e+06	0.413059
AD+std_3	F6P	U13-Fructose_IS	7.41356e+06	0.878762
QC4	F6P	U13-Fructose_IS	4.33384e+06	0.518215
AD+Mannose free_1	F6P	U13-Fructose_IS	3.19031e+06	0.399858
AD+Mannose free_2	F6P	U13-Fructose_IS	2.34309e+06	0.294445
AD+Mannose free_3	F6P	U13-Fructose_IS	3.9142e+06	0.463967
AD+Mannose 10%_1	F6P	U13-Fructose_IS	5.56538e+06	0.820521
AD+Mannose 10%_2	F6P	U13-Fructose_IS	1.99122e+06	0.697537
AD+Mannose 10%_3	F6P	U13-Fructose_IS	4.71145e+06	0.250226
QC5	F6P	U13-Fructose_IS	4.35809e+06	0.558469
QC3	FBP	U13-Fructose_IS	928980	0.11582
WT+std_1	FBP	U13-Fructose_IS	504213	0.0631956
WT+std_2	FBP	U13-Fructose_IS	240454	0.0302166
WT+std_3	FBP	U13-Fructose_IS	299981	0.0355581
AD+std_1	FBP	U13-Fructose_IS	599460	0.0757864
AD+std_2	FBP	U13-Fructose_IS	1.08484e+06	0.129894
AD+std_3	FBP	U13-Fructose_IS	731740	0.089143
QC4	FBP	U13-Fructose_IS	669656	0.0800735
AD+Mannose free_1	FBP	U13-Fructose_IS	657018	0.0793059
AD+Mannose free_2	FBP	U13-Fructose_IS	686749	0.0808977
AD+Mannose free_3	FBP	U13-Fructose_IS	967634	0.119384
AD+Mannose 10%_1	FBP	U13-Fructose_IS	1.45514e+06	0.17584
AD+Mannose 10%_2	FBP	U13-Fructose_IS	638911	0.0746314
AD+Mannose 10%_3	FBP	U13-Fructose_IS	619914	0.0707642
QC5	FBP	U13-Fructose_IS	597279	0.071961
QC3	FUMARATE	U13-Fructose_IS	1.37009e+07	1.70816
WT+std_1	FUMARATE	U13-Fructose_IS	1.22078e+07	1.53006
WT+std_2	FUMARATE	U13-Fructose_IS	1.16104e+07	1.45902
WT+std_3	FUMARATE	U13-Fructose_IS	1.2187e+07	1.44458
AD+std_1	FUMARATE	U13-Fructose_IS	1.37535e+07	1.73879
AD+std_2	FUMARATE	U13-Fructose_IS	1.32214e+07	1.58308
AD+std_3	FUMARATE	U13-Fructose_IS	1.19386e+07	1.45441
QC4	FUMARATE	U13-Fructose_IS	1.32319e+07	1.58219
AD+Mannose free_1	FUMARATE	U13-Fructose_IS	1.40819e+07	1.69977
AD+Mannose free_2	FUMARATE	U13-Fructose_IS	1.5773e+07	1.85803
AD+Mannose free_3	FUMARATE	U13-Fructose_IS	1.4105e+07	1.74024
AD+Mannose 10%_1	FUMARATE	U13-Fructose_IS	1.36088e+07	1.64449
AD+Mannose 10%_2	FUMARATE	U13-Fructose_IS	1.33814e+07	1.56309
AD+Mannose 10%_3	FUMARATE	U13-Fructose_IS	1.31223e+07	1.49793
QC5	FUMARATE	U13-Fructose_IS	1.32584e+07	1.59739
QC3	G6P	U13-Fructose_IS	6.60788e+06	0.823837
WT+std_1	G6P	U13-Fructose_IS	3.48673e+06	0.437009
WT+std_2	G6P	U13-Fructose_IS	2.03086e+06	0.255208
WT+std_3	G6P	U13-Fructose_IS	6.4968e+06	0.770094
AD+std_1	G6P	U13-Fructose_IS	8.73546e+06	1.10438
AD+std_2	G6P	U13-Fructose_IS	9.38279e+06	1.12346
AD+std_3	G6P	U13-Fructose_IS	6.30597e+06	0.768215
QC4	G6P	U13-Fructose_IS	6.80332e+06	0.8135
AD+Mannose free_1	G6P	U13-Fructose_IS	5.06132e+06	0.610931
AD+Mannose free_2	G6P	U13-Fructose_IS	7.82283e+06	0.921514
AD+Mannose free_3	G6P	U13-Fructose_IS	1.1318e+07	1.39638
AD+Mannose 10%_1	G6P	U13-Fructose_IS	1.00426e+07	1.21354
AD+Mannose 10%_2	G6P	U13-Fructose_IS	6.05483e+06	0.707267
AD+Mannose 10%_3	G6P	U13-Fructose_IS	4.02945e+06	0.459968
QC5	G6P	U13-Fructose_IS	6.8385e+06	0.823912
QC3	GDP	U13-Fructose_IS	47231.3	0.00588856
WT+std_1	GDP	U13-Fructose_IS	45911.8	0.00575435
WT+std_2	GDP	U13-Fructose_IS	42443.5	0.00533366
WT+std_3	GDP	U13-Fructose_IS	23287	0.00276031
AD+std_1	GDP	U13-Fructose_IS	52203.6	0.00659982
AD+std_2	GDP	U13-Fructose_IS	38690.4	0.00463265
AD+std_3	GDP	U13-Fructose_IS	47061.7	0.00573322
QC4	GDP	U13-Fructose_IS	53381.3	0.00638302
AD+Mannose free_1	GDP	U13-Fructose_IS	55457	0.00669398
AD+Mannose free_2	GDP	U13-Fructose_IS	48636.1	0.00572923
AD+Mannose free_3	GDP	U13-Fructose_IS	51973.9	0.00641242
AD+Mannose 10%_1	GDP	U13-Fructose_IS	43552.8	0.00526291
AD+Mannose 10%_2	GDP	U13-Fructose_IS	45006	0.00525716
AD+Mannose 10%_3	GDP	U13-Fructose_IS	28670.9	0.00327284
QC5	GDP	U13-Fructose_IS	35901.4	0.00432545
QC3	GlcNAc-1-P	U13-Fructose_IS	485356	0.0605118
WT+std_1	GlcNAc-1-P	U13-Fructose_IS	300386	0.0376489
WT+std_2	GlcNAc-1-P	U13-Fructose_IS	260238	0.0327028
WT+std_3	GlcNAc-1-P	U13-Fructose_IS	359683	0.0426348
AD+std_1	GlcNAc-1-P	U13-Fructose_IS	405237	0.051232
AD+std_2	GlcNAc-1-P	U13-Fructose_IS	615187	0.0736603
AD+std_3	GlcNAc-1-P	U13-Fructose_IS	467011	0.0568929
QC4	GlcNAc-1-P	U13-Fructose_IS	468685	0.0560425
AD+Mannose free_1	GlcNAc-1-P	U13-Fructose_IS	664308	0.0801859
AD+Mannose free_2	GlcNAc-1-P	U13-Fructose_IS	530889	0.0625376
AD+Mannose free_3	GlcNAc-1-P	U13-Fructose_IS	539579	0.0665719
AD+Mannose 10%_1	GlcNAc-1-P	U13-Fructose_IS	624465	0.0754603
AD+Mannose 10%_2	GlcNAc-1-P	U13-Fructose_IS	462440	0.0540178
AD+Mannose 10%_3	GlcNAc-1-P	U13-Fructose_IS	530663	0.0605761
QC5	GlcNAc-1-P	U13-Fructose_IS	513140	0.0618238
QC3	GlcNAc-6-P	U13-Fructose_IS	980931	0.122297
WT+std_1	GlcNAc-6-P	U13-Fructose_IS	734467	0.0920545
WT+std_2	GlcNAc-6-P	U13-Fructose_IS	679212	0.0853531
WT+std_3	GlcNAc-6-P	U13-Fructose_IS	838570	0.0993995
AD+std_1	GlcNAc-6-P	U13-Fructose_IS	985342	0.124572
AD+std_2	GlcNAc-6-P	U13-Fructose_IS	1.25355e+06	0.150095
AD+std_3	GlcNAc-6-P	U13-Fructose_IS	993990	0.121091
QC4	GlcNAc-6-P	U13-Fructose_IS	1.12066e+06	0.134002
AD+Mannose free_1	GlcNAc-6-P	U13-Fructose_IS	1.43391e+06	0.173081
AD+Mannose free_2	GlcNAc-6-P	U13-Fructose_IS	1.20802e+06	0.142302
AD+Mannose free_3	GlcNAc-6-P	U13-Fructose_IS	1.20165e+06	0.148256
AD+Mannose 10%_1	GlcNAc-6-P	U13-Fructose_IS	1.16556e+06	0.140846
AD+Mannose 10%_2	GlcNAc-6-P	U13-Fructose_IS	1.04188e+06	0.121702
AD+Mannose 10%_3	GlcNAc-6-P	U13-Fructose_IS	1.06464e+06	0.121531
QC5	GlcNAc-6-P	U13-Fructose_IS	1.04037e+06	0.125345
QC3	Glucosamine-6-P	U13-Fructose_IS	72759.3	0.00907126
WT+std_1	Glucosamine-6-P	U13-Fructose_IS	54393.2	0.00681737
WT+std_2	Glucosamine-6-P	U13-Fructose_IS	35114	0.00441259
WT+std_3	Glucosamine-6-P	U13-Fructose_IS	67203.4	0.00796591
AD+std_1	Glucosamine-6-P	U13-Fructose_IS	106368	0.0134475
AD+std_2	Glucosamine-6-P	U13-Fructose_IS	106021	0.0126946
AD+std_3	Glucosamine-6-P	U13-Fructose_IS	92603	0.0112812
QC4	Glucosamine-6-P	U13-Fructose_IS	81779.4	0.00977869
AD+Mannose free_1	Glucosamine-6-P	U13-Fructose_IS	70805.1	0.00854659
AD+Mannose free_2	Glucosamine-6-P	U13-Fructose_IS	84043.2	0.00990011
AD+Mannose free_3	Glucosamine-6-P	U13-Fructose_IS	132068	0.0162942
AD+Mannose 10%_1	Glucosamine-6-P	U13-Fructose_IS	104604	0.0126404
AD+Mannose 10%_2	Glucosamine-6-P	U13-Fructose_IS	72426	0.0084601
AD+Mannose 10%_3	Glucosamine-6-P	U13-Fructose_IS	52791.2	0.00602621
QC5	Glucosamine-6-P	U13-Fructose_IS	93604.8	0.0112776
QC3	GLUCOSE	U13-Fructose_IS	228160	0.0284459
WT+std_1	GLUCOSE	U13-Fructose_IS	172281	0.0215929
WT+std_2	GLUCOSE	U13-Fructose_IS	151553	0.0190449
WT+std_3	GLUCOSE	U13-Fructose_IS	220646	0.0261542
AD+std_1	GLUCOSE	U13-Fructose_IS	242432	0.0306493
AD+std_2	GLUCOSE	U13-Fructose_IS	258232	0.0309198
AD+std_3	GLUCOSE	U13-Fructose_IS	244531	0.0297896
QC4	GLUCOSE	U13-Fructose_IS	258381	0.0308956
AD+Mannose free_1	GLUCOSE	U13-Fructose_IS	203241	0.0245324
AD+Mannose free_2	GLUCOSE	U13-Fructose_IS	223380	0.0263137
AD+Mannose free_3	GLUCOSE	U13-Fructose_IS	356842	0.0440263
AD+Mannose 10%_1	GLUCOSE	U13-Fructose_IS	373486	0.0451321
AD+Mannose 10%_2	GLUCOSE	U13-Fructose_IS	247581	0.02892
AD+Mannose 10%_3	GLUCOSE	U13-Fructose_IS	179782	0.0205224
QC5	GLUCOSE	U13-Fructose_IS	256282	0.0308773
QC3	glutamate_pos	d5-tryptophan_IS	2.64771e+08	240.162
WT+std_1	glutamate_pos	d5-tryptophan_IS	2.97459e+08	276.119
WT+std_2	glutamate_pos	d5-tryptophan_IS	2.59457e+08	208.636
WT+std_3	glutamate_pos	d5-tryptophan_IS	2.61667e+08	194.012
AD+std_1	glutamate_pos	d5-tryptophan_IS	2.7252e+08	222.154
AD+std_2	glutamate_pos	d5-tryptophan_IS	2.64951e+08	235.158
AD+std_3	glutamate_pos	d5-tryptophan_IS	2.60673e+08	224.805
QC4	glutamate_pos	d5-tryptophan_IS	2.67835e+08	219.812
AD+Mannose free_1	glutamate_pos	d5-tryptophan_IS	2.66892e+08	217.943
AD+Mannose free_2	glutamate_pos	d5-tryptophan_IS	2.8138e+08	259.981
AD+Mannose free_3	glutamate_pos	d5-tryptophan_IS	3.06922e+08	286.253
AD+Mannose 10%_1	glutamate_pos	d5-tryptophan_IS	2.66603e+08	227.73
AD+Mannose 10%_2	glutamate_pos	d5-tryptophan_IS	2.73001e+08	227.519
AD+Mannose 10%_3	glutamate_pos	d5-tryptophan_IS	2.69178e+08	219.827
QC5	glutamate_pos	d5-tryptophan_IS	2.63891e+08	219.63
QC3	Glutamine_pos	d5-tryptophan_IS	3.60377e+08	326.881
WT+std_1	Glutamine_pos	d5-tryptophan_IS	3.30062e+08	306.383
WT+std_2	Glutamine_pos	d5-tryptophan_IS	3.17634e+08	255.418
WT+std_3	Glutamine_pos	d5-tryptophan_IS	3.26619e+08	242.17
AD+std_1	Glutamine_pos	d5-tryptophan_IS	3.61749e+08	294.892
AD+std_2	Glutamine_pos	d5-tryptophan_IS	3.61158e+08	320.546
AD+std_3	Glutamine_pos	d5-tryptophan_IS	3.63997e+08	313.912
QC4	Glutamine_pos	d5-tryptophan_IS	3.65822e+08	300.231
AD+Mannose free_1	Glutamine_pos	d5-tryptophan_IS	3.68025e+08	300.527
AD+Mannose free_2	Glutamine_pos	d5-tryptophan_IS	3.41377e+08	315.415
AD+Mannose free_3	Glutamine_pos	d5-tryptophan_IS	3.586e+08	334.451
AD+Mannose 10%_1	Glutamine_pos	d5-tryptophan_IS	3.67409e+08	313.836
AD+Mannose 10%_2	Glutamine_pos	d5-tryptophan_IS	3.56525e+08	297.128
AD+Mannose 10%_3	Glutamine_pos	d5-tryptophan_IS	3.62584e+08	296.108
QC5	Glutamine_pos	d5-tryptophan_IS	3.53151e+08	293.918
QC3	Glycerol-3-Phosphate	U13-Fructose_IS	7.08615e+06	0.883464
WT+std_1	Glycerol-3-Phosphate	U13-Fructose_IS	6.26764e+06	0.785555
WT+std_2	Glycerol-3-Phosphate	U13-Fructose_IS	3.90363e+06	0.49055
WT+std_3	Glycerol-3-Phosphate	U13-Fructose_IS	5.10864e+06	0.60555
AD+std_1	Glycerol-3-Phosphate	U13-Fructose_IS	1.02286e+07	1.29315
AD+std_2	Glycerol-3-Phosphate	U13-Fructose_IS	6.51246e+06	0.779779
AD+std_3	Glycerol-3-Phosphate	U13-Fructose_IS	3.86782e+06	0.471191
QC4	Glycerol-3-Phosphate	U13-Fructose_IS	6.89986e+06	0.825044
AD+Mannose free_1	Glycerol-3-Phosphate	U13-Fructose_IS	7.07075e+06	0.85348
AD+Mannose free_2	Glycerol-3-Phosphate	U13-Fructose_IS	9.82517e+06	1.15739
AD+Mannose free_3	Glycerol-3-Phosphate	U13-Fructose_IS	7.55626e+06	0.932273
AD+Mannose 10%_1	Glycerol-3-Phosphate	U13-Fructose_IS	8.36934e+06	1.01135
AD+Mannose 10%_2	Glycerol-3-Phosphate	U13-Fructose_IS	9.49129e+06	1.10868
AD+Mannose 10%_3	Glycerol-3-Phosphate	U13-Fructose_IS	4.72235e+06	0.539065
QC5	Glycerol-3-Phosphate	U13-Fructose_IS	6.83307e+06	0.823258
QC3	glycine_pos	d5-tryptophan_IS	4.83035e+06	4.38138
WT+std_1	glycine_pos	d5-tryptophan_IS	4.17205e+06	3.87274
WT+std_2	glycine_pos	d5-tryptophan_IS	3.55451e+06	2.85828
WT+std_3	glycine_pos	d5-tryptophan_IS	3.82544e+06	2.83635
AD+std_1	glycine_pos	d5-tryptophan_IS	5.35781e+06	4.3676
AD+std_2	glycine_pos	d5-tryptophan_IS	5.18881e+06	4.60533
AD+std_3	glycine_pos	d5-tryptophan_IS	4.76481e+06	4.10918
QC4	glycine_pos	d5-tryptophan_IS	4.9094e+06	4.02915
AD+Mannose free_1	glycine_pos	d5-tryptophan_IS	5.8736e+06	4.79635
AD+Mannose free_2	glycine_pos	d5-tryptophan_IS	5.00146e+06	4.6211
AD+Mannose free_3	glycine_pos	d5-tryptophan_IS	5.25647e+06	4.90249
AD+Mannose 10%_1	glycine_pos	d5-tryptophan_IS	5.70618e+06	4.87416
AD+Mannose 10%_2	glycine_pos	d5-tryptophan_IS	4.71598e+06	3.9303
AD+Mannose 10%_3	glycine_pos	d5-tryptophan_IS	4.87406e+06	3.98046
QC5	glycine_pos	d5-tryptophan_IS	4.77022e+06	3.97012
QC3	GMP	U13-Fructose_IS	4.08496e+06	0.509292
WT+std_1	GMP	U13-Fructose_IS	5.17636e+06	0.648779
WT+std_2	GMP	U13-Fructose_IS	3.8096e+06	0.478733
WT+std_3	GMP	U13-Fructose_IS	2.43285e+06	0.288377
AD+std_1	GMP	U13-Fructose_IS	3.68079e+06	0.465343
AD+std_2	GMP	U13-Fructose_IS	3.68523e+06	0.441257
AD+std_3	GMP	U13-Fructose_IS	4.6432e+06	0.565651
QC4	GMP	U13-Fructose_IS	4.31184e+06	0.515584
AD+Mannose free_1	GMP	U13-Fructose_IS	3.70581e+06	0.447313
AD+Mannose free_2	GMP	U13-Fructose_IS	4.71801e+06	0.555772
AD+Mannose free_3	GMP	U13-Fructose_IS	5.4385e+06	0.670988
AD+Mannose 10%_1	GMP	U13-Fructose_IS	5.0477e+06	0.609964
AD+Mannose 10%_2	GMP	U13-Fructose_IS	4.00292e+06	0.467582
AD+Mannose 10%_3	GMP	U13-Fructose_IS	4.61012e+06	0.526253
QC5	GMP	U13-Fructose_IS	4.36793e+06	0.526255
QC3	GSH	U13-Fructose_IS	2.44911e+07	3.05342
WT+std_1	GSH	U13-Fructose_IS	2.20074e+07	2.7583
WT+std_2	GSH	U13-Fructose_IS	1.33054e+07	1.67203
WT+std_3	GSH	U13-Fructose_IS	1.61711e+07	1.91683
AD+std_1	GSH	U13-Fructose_IS	1.95319e+07	2.46931
AD+std_2	GSH	U13-Fructose_IS	2.71772e+07	3.2541
AD+std_3	GSH	U13-Fructose_IS	1.87804e+07	2.2879
QC4	GSH	U13-Fructose_IS	2.33184e+07	2.78827
AD+Mannose free_1	GSH	U13-Fructose_IS	3.00356e+07	3.62548
AD+Mannose free_2	GSH	U13-Fructose_IS	3.35398e+07	3.95092
AD+Mannose free_3	GSH	U13-Fructose_IS	2.82084e+07	3.48028
AD+Mannose 10%_1	GSH	U13-Fructose_IS	3.27947e+07	3.96291
AD+Mannose 10%_2	GSH	U13-Fructose_IS	2.28238e+07	2.66606
AD+Mannose 10%_3	GSH	U13-Fructose_IS	2.25428e+07	2.5733
QC5	GSH	U13-Fructose_IS	2.31534e+07	2.78955
QC3	F-1,6-2P	U13-Fructose_IS	6.08774e+06	0.758988
WT+std_1	F-1,6-2P	U13-Fructose_IS	7.02489e+06	0.880465
WT+std_2	F-1,6-2P	U13-Fructose_IS	7.73008e+06	0.9714
WT+std_3	F-1,6-2P	U13-Fructose_IS	5.04186e+06	0.597634
AD+std_1	F-1,6-2P	U13-Fructose_IS	6.18517e+06	2.43535
AD+std_2	F-1,6-2P	U13-Fructose_IS	7.509e+06	2.98469
AD+std_3	F-1,6-2P	U13-Fructose_IS	3.01319e+06	0.856162
QC4	F-1,6-2P	U13-Fructose_IS	6.37107e+06	0.761814
AD+Mannose free_1	F-1,6-2P	U13-Fructose_IS	4.9158e+06	1.48836
AD+Mannose free_2	F-1,6-2P	U13-Fructose_IS	5.88219e+06	1.0565
AD+Mannose free_3	F-1,6-2P	U13-Fructose_IS	2.5679e+06	0.710911
AD+Mannose 10%_1	F-1,6-2P	U13-Fructose_IS	4.85357e+06	2.83315
AD+Mannose 10%_2	F-1,6-2P	U13-Fructose_IS	2.73475e+06	2.89345
AD+Mannose 10%_3	F-1,6-2P	U13-Fructose_IS	3.55463e+06	1.48955
QC5	F-1,6-2P	U13-Fructose_IS	6.07594e+06	0.732038
QC3	GTP	U13-Fructose_IS	16567.1	0.00206551
WT+std_1	GTP	U13-Fructose_IS	15022.2	0.00188281
WT+std_2	GTP	U13-Fructose_IS	5457.19	0.000685777
WT+std_3	GTP	U13-Fructose_IS	3438.69	0.000407604
AD+std_1	GTP	U13-Fructose_IS	13213.6	0.00167052
AD+std_2	GTP	U13-Fructose_IS	15315	0.00183376
AD+std_3	GTP	U13-Fructose_IS	12491.7	0.00152178
QC4	GTP	U13-Fructose_IS	15214.8	0.00181929
AD+Mannose free_1	GTP	U13-Fructose_IS	9177.94	0.00110783
AD+Mannose free_2	GTP	U13-Fructose_IS	13681.4	0.00161164
AD+Mannose free_3	GTP	U13-Fructose_IS	11335.1	0.0013985
AD+Mannose 10%_1	GTP	U13-Fructose_IS	20893	0.0025247
AD+Mannose 10%_2	GTP	U13-Fructose_IS	6627.27	0.000774133
AD+Mannose 10%_3	GTP	U13-Fructose_IS	9022.07	0.00102989
QC5	GTP	U13-Fructose_IS	11972.7	0.00144249
QC3	histidine_pos	d5-tryptophan_IS	1.06005e+07	9.61523
WT+std_1	histidine_pos	d5-tryptophan_IS	8.84127e+06	8.20699
WT+std_2	histidine_pos	d5-tryptophan_IS	9.95371e+06	8.00405
WT+std_3	histidine_pos	d5-tryptophan_IS	1.1335e+07	8.40424
AD+std_1	histidine_pos	d5-tryptophan_IS	1.15493e+07	9.41482
AD+std_2	histidine_pos	d5-tryptophan_IS	9.44923e+06	8.38668
AD+std_3	histidine_pos	d5-tryptophan_IS	1.21358e+07	10.466
QC4	histidine_pos	d5-tryptophan_IS	1.21271e+07	9.95269
AD+Mannose free_1	histidine_pos	d5-tryptophan_IS	8.7921e+06	7.17958
AD+Mannose free_2	histidine_pos	d5-tryptophan_IS	8.72441e+06	8.06092
AD+Mannose free_3	histidine_pos	d5-tryptophan_IS	1.21473e+07	11.3292
AD+Mannose 10%_1	histidine_pos	d5-tryptophan_IS	1.51634e+07	12.9525
AD+Mannose 10%_2	histidine_pos	d5-tryptophan_IS	9.20764e+06	7.67366
AD+Mannose 10%_3	histidine_pos	d5-tryptophan_IS	9.94663e+06	8.12303
QC5	histidine_pos	d5-tryptophan_IS	7.84986e+06	6.53322
QC3	M-1-P	U13-Fructose_IS	3.94782e+06	0.492194
WT+std_1	M-1-P	U13-Fructose_IS	4.48556e+06	0.562198
WT+std_2	M-1-P	U13-Fructose_IS	3.72886e+06	0.468587
WT+std_3	M-1-P	U13-Fructose_IS	2.59478e+06	0.30757
AD+std_1	M-1-P	U13-Fructose_IS	2.37751e+06	1.64442
AD+std_2	M-1-P	U13-Fructose_IS	2.51694e+06	1.4164
AD+std_3	M-1-P	U13-Fructose_IS	2.18568e+06	0.402497
QC4	M-1-P	U13-Fructose_IS	4.30306e+06	0.514535
AD+Mannose free_1	M-1-P	U13-Fructose_IS	2.21408e+06	1.00599
AD+Mannose free_2	M-1-P	U13-Fructose_IS	2.01277e+06	0.770899
AD+Mannose free_3	M-1-P	U13-Fructose_IS	2.43028e+06	0.276289
AD+Mannose 10%_1	M-1-P	U13-Fructose_IS	2.69674e+06	2.04439
AD+Mannose 10%_2	M-1-P	U13-Fructose_IS	2.42486e+06	1.13601
AD+Mannose 10%_3	M-1-P	U13-Fructose_IS	2.3548e+06	0.598273
QC5	M-1-P	U13-Fructose_IS	4.28734e+06	0.516545
QC3	isoleucine_pos	d5-tryptophan_IS	4.40888e+07	39.9909
WT+std_1	isoleucine_pos	d5-tryptophan_IS	3.13363e+07	29.0882
WT+std_2	isoleucine_pos	d5-tryptophan_IS	2.8651e+07	23.0391
WT+std_3	isoleucine_pos	d5-tryptophan_IS	4.15156e+07	30.7815
AD+std_1	isoleucine_pos	d5-tryptophan_IS	5.65087e+07	46.065
AD+std_2	isoleucine_pos	d5-tryptophan_IS	5.84953e+07	51.9176
AD+std_3	isoleucine_pos	d5-tryptophan_IS	4.32214e+07	37.2743
QC4	isoleucine_pos	d5-tryptophan_IS	4.70997e+07	38.6548
AD+Mannose free_1	isoleucine_pos	d5-tryptophan_IS	6.04498e+07	49.363
AD+Mannose free_2	isoleucine_pos	d5-tryptophan_IS	5.12455e+07	47.3483
AD+Mannose free_3	isoleucine_pos	d5-tryptophan_IS	4.81184e+07	44.8781
AD+Mannose 10%_1	isoleucine_pos	d5-tryptophan_IS	5.63871e+07	48.1652
AD+Mannose 10%_2	isoleucine_pos	d5-tryptophan_IS	4.44198e+07	37.0195
AD+Mannose 10%_3	isoleucine_pos	d5-tryptophan_IS	4.41304e+07	36.0396
QC5	isoleucine_pos	d5-tryptophan_IS	4.97883e+07	41.4374
QC3	LACTATE	U13-Fructose_IS	4.54676e+08	56.6867
WT+std_1	LACTATE	U13-Fructose_IS	4.2412e+08	53.1571
WT+std_2	LACTATE	U13-Fructose_IS	3.33697e+08	41.934
WT+std_3	LACTATE	U13-Fructose_IS	3.89771e+08	46.2012
AD+std_1	LACTATE	U13-Fructose_IS	4.39214e+08	55.5275
AD+std_2	LACTATE	U13-Fructose_IS	5.08601e+08	60.8981
AD+std_3	LACTATE	U13-Fructose_IS	4.69467e+08	57.1921
QC4	LACTATE	U13-Fructose_IS	4.58117e+08	54.7789
AD+Mannose free_1	LACTATE	U13-Fructose_IS	4.99408e+08	60.2814
AD+Mannose free_2	LACTATE	U13-Fructose_IS	4.83025e+08	56.8994
AD+Mannose free_3	LACTATE	U13-Fructose_IS	5.0056e+08	61.7578
AD+Mannose 10%_1	LACTATE	U13-Fructose_IS	5.35713e+08	64.7355
AD+Mannose 10%_2	LACTATE	U13-Fructose_IS	4.33984e+08	50.6938
AD+Mannose 10%_3	LACTATE	U13-Fructose_IS	4.49153e+08	51.2716
QC5	LACTATE	U13-Fructose_IS	4.6338e+08	55.8287
QC3	leucine_pos	d5-tryptophan_IS	5.98558e+07	54.2924
WT+std_1	leucine_pos	d5-tryptophan_IS	4.58577e+07	42.5678
WT+std_2	leucine_pos	d5-tryptophan_IS	3.71819e+07	29.899
WT+std_3	leucine_pos	d5-tryptophan_IS	5.246e+07	38.8962
AD+std_1	leucine_pos	d5-tryptophan_IS	7.12748e+07	58.1022
AD+std_2	leucine_pos	d5-tryptophan_IS	7.8034e+07	69.2592
AD+std_3	leucine_pos	d5-tryptophan_IS	5.64748e+07	48.704
QC4	leucine_pos	d5-tryptophan_IS	5.93142e+07	48.6792
AD+Mannose free_1	leucine_pos	d5-tryptophan_IS	7.59762e+07	62.0417
AD+Mannose free_2	leucine_pos	d5-tryptophan_IS	6.8378e+07	63.1779
AD+Mannose free_3	leucine_pos	d5-tryptophan_IS	6.20325e+07	57.8552
AD+Mannose 10%_1	leucine_pos	d5-tryptophan_IS	7.17184e+07	61.2611
AD+Mannose 10%_2	leucine_pos	d5-tryptophan_IS	5.9141e+07	49.2881
AD+Mannose 10%_3	leucine_pos	d5-tryptophan_IS	5.68054e+07	46.3908
QC5	leucine_pos	d5-tryptophan_IS	6.1229e+07	50.9593
QC3	lysine_pos	d5-tryptophan_IS	2.25294e+06	2.04353
WT+std_1	lysine_pos	d5-tryptophan_IS	1.38281e+06	1.28361
WT+std_2	lysine_pos	d5-tryptophan_IS	1.09027e+06	0.876717
WT+std_3	lysine_pos	d5-tryptophan_IS	1.82659e+06	1.35432
AD+std_1	lysine_pos	d5-tryptophan_IS	1.87102e+06	1.52523
AD+std_2	lysine_pos	d5-tryptophan_IS	2.44171e+06	2.16714
AD+std_3	lysine_pos	d5-tryptophan_IS	2.3313e+06	2.01052
QC4	lysine_pos	d5-tryptophan_IS	2.17201e+06	1.78257
AD+Mannose free_1	lysine_pos	d5-tryptophan_IS	2.47281e+06	2.01928
AD+Mannose free_2	lysine_pos	d5-tryptophan_IS	2.52612e+06	2.33401
AD+Mannose free_3	lysine_pos	d5-tryptophan_IS	2.42597e+06	2.2626
AD+Mannose 10%_1	lysine_pos	d5-tryptophan_IS	2.67635e+06	2.28611
AD+Mannose 10%_2	lysine_pos	d5-tryptophan_IS	2.48682e+06	2.07252
AD+Mannose 10%_3	lysine_pos	d5-tryptophan_IS	2.26285e+06	1.84799
QC5	lysine_pos	d5-tryptophan_IS	2.11e+06	1.75609
QC3	MALATE	U13-Fructose_IS	2.45017e+08	30.5475
WT+std_1	MALATE	U13-Fructose_IS	2.34567e+08	29.3995
WT+std_2	MALATE	U13-Fructose_IS	2.26152e+08	28.4194
WT+std_3	MALATE	U13-Fructose_IS	2.42029e+08	28.6887
AD+std_1	MALATE	U13-Fructose_IS	2.45607e+08	31.0507
AD+std_2	MALATE	U13-Fructose_IS	2.55957e+08	30.6474
AD+std_3	MALATE	U13-Fructose_IS	2.33958e+08	28.5015
QC4	MALATE	U13-Fructose_IS	2.47369e+08	29.5789
AD+Mannose free_1	MALATE	U13-Fructose_IS	2.6055e+08	31.4499
AD+Mannose free_2	MALATE	U13-Fructose_IS	2.72854e+08	32.1416
AD+Mannose free_3	MALATE	U13-Fructose_IS	2.49313e+08	30.7596
AD+Mannose 10%_1	MALATE	U13-Fructose_IS	2.48905e+08	30.0777
AD+Mannose 10%_2	MALATE	U13-Fructose_IS	2.26442e+08	26.4508
AD+Mannose 10%_3	MALATE	U13-Fructose_IS	2.52264e+08	28.7963
QC5	MALATE	U13-Fructose_IS	2.49688e+08	30.0827
QC3	methionine_pos	d5-tryptophan_IS	1.24492e+07	11.2921
WT+std_1	methionine_pos	d5-tryptophan_IS	9.67132e+06	8.97749
WT+std_2	methionine_pos	d5-tryptophan_IS	6.39438e+06	5.1419
WT+std_3	methionine_pos	d5-tryptophan_IS	1.13092e+07	8.38515
AD+std_1	methionine_pos	d5-tryptophan_IS	1.42937e+07	11.652
AD+std_2	methionine_pos	d5-tryptophan_IS	1.43356e+07	12.7236
AD+std_3	methionine_pos	d5-tryptophan_IS	1.20919e+07	10.4281
QC4	methionine_pos	d5-tryptophan_IS	1.38944e+07	11.4031
AD+Mannose free_1	methionine_pos	d5-tryptophan_IS	2.04675e+07	16.7136
AD+Mannose free_2	methionine_pos	d5-tryptophan_IS	1.72137e+07	15.9046
AD+Mannose free_3	methionine_pos	d5-tryptophan_IS	1.24259e+07	11.5892
AD+Mannose 10%_1	methionine_pos	d5-tryptophan_IS	2.09703e+07	17.9126
AD+Mannose 10%_2	methionine_pos	d5-tryptophan_IS	1.1118e+07	9.26576
AD+Mannose 10%_3	methionine_pos	d5-tryptophan_IS	1.40316e+07	11.4591
QC5	methionine_pos	d5-tryptophan_IS	1.41533e+07	11.7794
QC3	NAD+_neg	U13-Fructose_IS	787902	0.0982316
WT+std_1	NAD+_neg	U13-Fructose_IS	690053	0.0864879
WT+std_2	NAD+_neg	U13-Fructose_IS	730232	0.0917645
WT+std_3	NAD+_neg	U13-Fructose_IS	576985	0.0683926
AD+std_1	NAD+_neg	U13-Fructose_IS	901316	0.113949
AD+std_2	NAD+_neg	U13-Fructose_IS	870934	0.104283
AD+std_3	NAD+_neg	U13-Fructose_IS	612985	0.0746759
QC4	NAD+_neg	U13-Fructose_IS	780218	0.0932938
AD+Mannose free_1	NAD+_neg	U13-Fructose_IS	897612	0.108347
AD+Mannose free_2	NAD+_neg	U13-Fructose_IS	896507	0.105607
AD+Mannose free_3	NAD+_neg	U13-Fructose_IS	772343	0.0952898
AD+Mannose 10%_1	NAD+_neg	U13-Fructose_IS	937859	0.113331
AD+Mannose 10%_2	NAD+_neg	U13-Fructose_IS	892441	0.104246
AD+Mannose 10%_3	NAD+_neg	U13-Fructose_IS	717270	0.0818776
QC5	NAD+_neg	U13-Fructose_IS	787117	0.094833
QC3	NADH_neg	U13-Fructose_IS	N/A	N/A
WT+std_1	NADH_neg	U13-Fructose_IS	N/A	N/A
WT+std_2	NADH_neg	U13-Fructose_IS	N/A	N/A
WT+std_3	NADH_neg	U13-Fructose_IS	N/A	N/A
AD+std_1	NADH_neg	U13-Fructose_IS	N/A	N/A
AD+std_2	NADH_neg	U13-Fructose_IS	N/A	N/A
AD+std_3	NADH_neg	U13-Fructose_IS	N/A	N/A
QC4	NADH_neg	U13-Fructose_IS	N/A	N/A
AD+Mannose free_1	NADH_neg	U13-Fructose_IS	N/A	N/A
AD+Mannose free_2	NADH_neg	U13-Fructose_IS	N/A	N/A
AD+Mannose free_3	NADH_neg	U13-Fructose_IS	N/A	N/A
AD+Mannose 10%_1	NADH_neg	U13-Fructose_IS	N/A	N/A
AD+Mannose 10%_2	NADH_neg	U13-Fructose_IS	N/A	N/A
AD+Mannose 10%_3	NADH_neg	U13-Fructose_IS	N/A	N/A
QC5	NADH_neg	U13-Fructose_IS	N/A	N/A
QC3	NADP+_neg	U13-Fructose_IS	122778	0.0153073
WT+std_1	NADP+_neg	U13-Fructose_IS	126050	0.0157985
WT+std_2	NADP+_neg	U13-Fructose_IS	86146.2	0.0108255
WT+std_3	NADP+_neg	U13-Fructose_IS	64863.7	0.00768858
AD+std_1	NADP+_neg	U13-Fructose_IS	126623	0.0160083
AD+std_2	NADP+_neg	U13-Fructose_IS	116534	0.0139534
AD+std_3	NADP+_neg	U13-Fructose_IS	111546	0.013589
QC4	NADP+_neg	U13-Fructose_IS	115916	0.0138606
AD+Mannose free_1	NADP+_neg	U13-Fructose_IS	132990	0.0160527
AD+Mannose free_2	NADP+_neg	U13-Fructose_IS	120701	0.0142184
AD+Mannose free_3	NADP+_neg	U13-Fructose_IS	122724	0.0151414
AD+Mannose 10%_1	NADP+_neg	U13-Fructose_IS	136352	0.0164768
AD+Mannose 10%_2	NADP+_neg	U13-Fructose_IS	118396	0.0138298
AD+Mannose 10%_3	NADP+_neg	U13-Fructose_IS	111620	0.0127416
QC5	NADP+_neg	U13-Fructose_IS	120579	0.0145275
QC3	NADPH_neg	U13-Fructose_IS	N/A	N/A
WT+std_1	NADPH_neg	U13-Fructose_IS	N/A	N/A
WT+std_2	NADPH_neg	U13-Fructose_IS	N/A	N/A
WT+std_3	NADPH_neg	U13-Fructose_IS	N/A	N/A
AD+std_1	NADPH_neg	U13-Fructose_IS	N/A	N/A
AD+std_2	NADPH_neg	U13-Fructose_IS	N/A	N/A
AD+std_3	NADPH_neg	U13-Fructose_IS	N/A	N/A
QC4	NADPH_neg	U13-Fructose_IS	N/A	N/A
AD+Mannose free_1	NADPH_neg	U13-Fructose_IS	N/A	N/A
AD+Mannose free_2	NADPH_neg	U13-Fructose_IS	N/A	N/A
AD+Mannose free_3	NADPH_neg	U13-Fructose_IS	N/A	N/A
AD+Mannose 10%_1	NADPH_neg	U13-Fructose_IS	N/A	N/A
AD+Mannose 10%_2	NADPH_neg	U13-Fructose_IS	N/A	N/A
AD+Mannose 10%_3	NADPH_neg	U13-Fructose_IS	N/A	N/A
QC5	NADPH_neg	U13-Fructose_IS	N/A	N/A
QC3	OAA	U13-Fructose_IS	N/A	N/A
WT+std_1	OAA	U13-Fructose_IS	N/A	N/A
WT+std_2	OAA	U13-Fructose_IS	N/A	N/A
WT+std_3	OAA	U13-Fructose_IS	N/A	N/A
AD+std_1	OAA	U13-Fructose_IS	N/A	N/A
AD+std_2	OAA	U13-Fructose_IS	N/A	N/A
AD+std_3	OAA	U13-Fructose_IS	N/A	N/A
QC4	OAA	U13-Fructose_IS	N/A	N/A
AD+Mannose free_1	OAA	U13-Fructose_IS	N/A	N/A
AD+Mannose free_2	OAA	U13-Fructose_IS	N/A	N/A
AD+Mannose free_3	OAA	U13-Fructose_IS	N/A	N/A
AD+Mannose 10%_1	OAA	U13-Fructose_IS	N/A	N/A
AD+Mannose 10%_2	OAA	U13-Fructose_IS	N/A	N/A
AD+Mannose 10%_3	OAA	U13-Fructose_IS	N/A	N/A
QC5	OAA	U13-Fructose_IS	N/A	N/A
QC3	ornithine_pos	d5-tryptophan_IS	1.93576e+06	1.75584
WT+std_1	ornithine_pos	d5-tryptophan_IS	2.29122e+06	2.12684
WT+std_2	ornithine_pos	d5-tryptophan_IS	2.51384e+06	2.02145
WT+std_3	ornithine_pos	d5-tryptophan_IS	3.56832e+06	2.64571
AD+std_1	ornithine_pos	d5-tryptophan_IS	2.32762e+06	1.89744
AD+std_2	ornithine_pos	d5-tryptophan_IS	1.97121e+06	1.74955
AD+std_3	ornithine_pos	d5-tryptophan_IS	2.00552e+06	1.72957
QC4	ornithine_pos	d5-tryptophan_IS	2.08467e+06	1.7109
AD+Mannose free_1	ornithine_pos	d5-tryptophan_IS	1.77154e+06	1.44663
AD+Mannose free_2	ornithine_pos	d5-tryptophan_IS	1.23388e+06	1.14004
AD+Mannose free_3	ornithine_pos	d5-tryptophan_IS	1.95152e+06	1.8201
AD+Mannose 10%_1	ornithine_pos	d5-tryptophan_IS	1.95632e+06	1.67107
AD+Mannose 10%_2	ornithine_pos	d5-tryptophan_IS	2.09475e+06	1.74576
AD+Mannose 10%_3	ornithine_pos	d5-tryptophan_IS	2.16528e+06	1.7683
QC5	ornithine_pos	d5-tryptophan_IS	2.0412e+06	1.69883
QC3	PEP	U13-Fructose_IS	1.53489e+06	0.191362
WT+std_1	PEP	U13-Fructose_IS	497493	0.0623533
WT+std_2	PEP	U13-Fructose_IS	460642	0.0578865
WT+std_3	PEP	U13-Fructose_IS	963615	0.114222
AD+std_1	PEP	U13-Fructose_IS	1.80818e+06	0.228598
AD+std_2	PEP	U13-Fructose_IS	1.97296e+06	0.236235
AD+std_3	PEP	U13-Fructose_IS	839531	0.102274
QC4	PEP	U13-Fructose_IS	1.55949e+06	0.186474
AD+Mannose free_1	PEP	U13-Fructose_IS	1.80605e+06	0.218001
AD+Mannose free_2	PEP	U13-Fructose_IS	1.75494e+06	0.206729
AD+Mannose free_3	PEP	U13-Fructose_IS	1.20248e+06	0.148359
AD+Mannose 10%_1	PEP	U13-Fructose_IS	2.35187e+06	0.2842
AD+Mannose 10%_2	PEP	U13-Fructose_IS	1.62204e+06	0.189471
AD+Mannose 10%_3	PEP	U13-Fructose_IS	647101	0.0738677
QC5	PEP	U13-Fructose_IS	1.34296e+06	0.161801
QC3	phenylalanine_pos	d5-tryptophan_IS	9.25743e+07	83.9699
WT+std_1	phenylalanine_pos	d5-tryptophan_IS	7.01923e+07	65.1566
WT+std_2	phenylalanine_pos	d5-tryptophan_IS	6.3195e+07	50.8169
WT+std_3	phenylalanine_pos	d5-tryptophan_IS	7.98541e+07	59.2074
AD+std_1	phenylalanine_pos	d5-tryptophan_IS	1.09434e+08	89.2091
AD+std_2	phenylalanine_pos	d5-tryptophan_IS	1.06785e+08	94.7769
AD+std_3	phenylalanine_pos	d5-tryptophan_IS	9.71756e+07	83.8044
QC4	phenylalanine_pos	d5-tryptophan_IS	9.52256e+07	78.1518
AD+Mannose free_1	phenylalanine_pos	d5-tryptophan_IS	1.03186e+08	84.2608
AD+Mannose free_2	phenylalanine_pos	d5-tryptophan_IS	1.06799e+08	98.677
AD+Mannose free_3	phenylalanine_pos	d5-tryptophan_IS	1.07302e+08	100.077
AD+Mannose 10%_1	phenylalanine_pos	d5-tryptophan_IS	1.05226e+08	89.8826
AD+Mannose 10%_2	phenylalanine_pos	d5-tryptophan_IS	8.56988e+07	71.4215
AD+Mannose 10%_3	phenylalanine_pos	d5-tryptophan_IS	8.67581e+07	70.8521
QC5	phenylalanine_pos	d5-tryptophan_IS	9.35018e+07	77.819
QC3	proline_pos	d5-tryptophan_IS	1.28583e+08	116.632
WT+std_1	proline_pos	d5-tryptophan_IS	1.01583e+08	94.2951
WT+std_2	proline_pos	d5-tryptophan_IS	9.44656e+07	75.9625
WT+std_3	proline_pos	d5-tryptophan_IS	1.20166e+08	89.0966
AD+std_1	proline_pos	d5-tryptophan_IS	1.63164e+08	133.009
AD+std_2	proline_pos	d5-tryptophan_IS	1.53765e+08	136.475
AD+std_3	proline_pos	d5-tryptophan_IS	1.34692e+08	116.158
QC4	proline_pos	d5-tryptophan_IS	1.38837e+08	113.944
AD+Mannose free_1	proline_pos	d5-tryptophan_IS	1.62803e+08	132.944
AD+Mannose free_2	proline_pos	d5-tryptophan_IS	1.47502e+08	136.284
AD+Mannose free_3	proline_pos	d5-tryptophan_IS	1.39009e+08	129.648
AD+Mannose 10%_1	proline_pos	d5-tryptophan_IS	1.49918e+08	128.059
AD+Mannose 10%_2	proline_pos	d5-tryptophan_IS	1.33649e+08	111.384
AD+Mannose 10%_3	proline_pos	d5-tryptophan_IS	1.31801e+08	107.637
QC5	proline_pos	d5-tryptophan_IS	1.42713e+08	118.776
QC3	PRPP	U13-Fructose_IS	5806.04	0.000723868
WT+std_1	PRPP	U13-Fructose_IS	10956.3	0.00137321
WT+std_2	PRPP	U13-Fructose_IS	4514.83	0.000567355
WT+std_3	PRPP	U13-Fructose_IS	9082.59	0.0010766
AD+std_1	PRPP	U13-Fructose_IS	10414.2	0.00131661
AD+std_2	PRPP	U13-Fructose_IS	12425.5	0.00148778
AD+std_3	PRPP	U13-Fructose_IS	5353.91	0.000652231
QC4	PRPP	U13-Fructose_IS	9918.18	0.00118596
AD+Mannose free_1	PRPP	U13-Fructose_IS	6250.24	0.00075444
AD+Mannose free_2	PRPP	U13-Fructose_IS	13703.9	0.00161429
AD+Mannose free_3	PRPP	U13-Fructose_IS	9992.13	0.0012328
AD+Mannose 10%_1	PRPP	U13-Fructose_IS	9843.05	0.00118943
AD+Mannose 10%_2	PRPP	U13-Fructose_IS	9844.55	0.00114994
AD+Mannose 10%_3	PRPP	U13-Fructose_IS	7017.29	0.000801036
QC5	PRPP	U13-Fructose_IS	5663.23	0.000682314
QC3	PYRUVATE	U13-Fructose_IS	21927.4	0.0027338
WT+std_1	PYRUVATE	U13-Fructose_IS	44761.2	0.00561014
WT+std_2	PYRUVATE	U13-Fructose_IS	19341.6	0.00243056
WT+std_3	PYRUVATE	U13-Fructose_IS	20936.9	0.00248174
AD+std_1	PYRUVATE	U13-Fructose_IS	24624.4	0.00311314
AD+std_2	PYRUVATE	U13-Fructose_IS	27622.4	0.00330741
AD+std_3	PYRUVATE	U13-Fructose_IS	17822.2	0.00217116
QC4	PYRUVATE	U13-Fructose_IS	30585.3	0.00365721
AD+Mannose free_1	PYRUVATE	U13-Fructose_IS	38172.4	0.00460762
AD+Mannose free_2	PYRUVATE	U13-Fructose_IS	33866.7	0.00398943
AD+Mannose free_3	PYRUVATE	U13-Fructose_IS	18538.9	0.00228729
AD+Mannose 10%_1	PYRUVATE	U13-Fructose_IS	28312.3	0.00342126
AD+Mannose 10%_2	PYRUVATE	U13-Fructose_IS	33725.5	0.00393948
AD+Mannose 10%_3	PYRUVATE	U13-Fructose_IS	25472.3	0.00290771
QC5	PYRUVATE	U13-Fructose_IS	29777.3	0.00358761
QC3	R5P	U13-Fructose_IS	2.34661e+07	2.92564
WT+std_1	R5P	U13-Fructose_IS	1.60775e+07	2.01507
WT+std_2	R5P	U13-Fructose_IS	1.23919e+07	1.55722
WT+std_3	R5P	U13-Fructose_IS	1.76372e+07	2.09062
AD+std_1	R5P	U13-Fructose_IS	2.6065e+07	3.29526
AD+std_2	R5P	U13-Fructose_IS	2.96999e+07	3.55616
AD+std_3	R5P	U13-Fructose_IS	2.19951e+07	2.67952
QC4	R5P	U13-Fructose_IS	2.53504e+07	3.03124
AD+Mannose free_1	R5P	U13-Fructose_IS	2.84729e+07	3.43684
AD+Mannose free_2	R5P	U13-Fructose_IS	3.15844e+07	3.72058
AD+Mannose free_3	R5P	U13-Fructose_IS	2.80492e+07	3.46064
AD+Mannose 10%_1	R5P	U13-Fructose_IS	3.45817e+07	4.17885
AD+Mannose 10%_2	R5P	U13-Fructose_IS	2.78917e+07	3.25804
AD+Mannose 10%_3	R5P	U13-Fructose_IS	1.90651e+07	2.17631
QC5	R5P	U13-Fructose_IS	2.33802e+07	2.81688
QC3	Ru5P	U13-Fructose_IS	2.79376e+06	0.348311
WT+std_1	Ru5P	U13-Fructose_IS	2.07348e+06	0.259879
WT+std_2	Ru5P	U13-Fructose_IS	1.4921e+06	0.187504
WT+std_3	Ru5P	U13-Fructose_IS	1.47697e+06	0.175072
AD+std_1	Ru5P	U13-Fructose_IS	2.81894e+06	0.356383
AD+std_2	Ru5P	U13-Fructose_IS	3.40364e+06	0.407541
AD+std_3	Ru5P	U13-Fructose_IS	2.1578e+06	0.26287
QC4	Ru5P	U13-Fructose_IS	2.65996e+06	0.318062
AD+Mannose free_1	Ru5P	U13-Fructose_IS	2.83578e+06	0.342295
AD+Mannose free_2	Ru5P	U13-Fructose_IS	3.81821e+06	0.449777
AD+Mannose free_3	Ru5P	U13-Fructose_IS	3.07452e+06	0.379326
AD+Mannose 10%_1	Ru5P	U13-Fructose_IS	4.08297e+06	0.493386
AD+Mannose 10%_2	Ru5P	U13-Fructose_IS	3.39727e+06	0.396836
AD+Mannose 10%_3	Ru5P	U13-Fructose_IS	1.77373e+06	0.202474
QC5	Ru5P	U13-Fructose_IS	2.41158e+06	0.290551
QC3	S7P	U13-Fructose_IS	2.95133e+06	0.367957
WT+std_1	S7P	U13-Fructose_IS	2.23006e+06	0.279505
WT+std_2	S7P	U13-Fructose_IS	1.45569e+06	0.182929
WT+std_3	S7P	U13-Fructose_IS	1.94816e+06	0.230925
AD+std_1	S7P	U13-Fructose_IS	3.33105e+06	0.421126
AD+std_2	S7P	U13-Fructose_IS	3.76005e+06	0.450215
AD+std_3	S7P	U13-Fructose_IS	2.58305e+06	0.314676
QC4	S7P	U13-Fructose_IS	3.25066e+06	0.388694
AD+Mannose free_1	S7P	U13-Fructose_IS	3.20791e+06	0.387213
AD+Mannose free_2	S7P	U13-Fructose_IS	4.26769e+06	0.502725
AD+Mannose free_3	S7P	U13-Fructose_IS	4.08465e+06	0.503954
AD+Mannose 10%_1	S7P	U13-Fructose_IS	4.29188e+06	0.51863
AD+Mannose 10%_2	S7P	U13-Fructose_IS	3.27272e+06	0.382287
AD+Mannose 10%_3	S7P	U13-Fructose_IS	2.549e+06	0.290972
QC5	S7P	U13-Fructose_IS	3.15067e+06	0.379597
QC3	serine_pos	d5-tryptophan_IS	3.03256e+07	27.5069
WT+std_1	serine_pos	d5-tryptophan_IS	2.63028e+07	24.4158
WT+std_2	serine_pos	d5-tryptophan_IS	2.14686e+07	17.2635
WT+std_3	serine_pos	d5-tryptophan_IS	2.5653e+07	19.0202
AD+std_1	serine_pos	d5-tryptophan_IS	3.04991e+07	24.8624
AD+std_2	serine_pos	d5-tryptophan_IS	3.18505e+07	28.269
AD+std_3	serine_pos	d5-tryptophan_IS	2.98769e+07	25.7659
QC4	serine_pos	d5-tryptophan_IS	3.00762e+07	24.6836
AD+Mannose free_1	serine_pos	d5-tryptophan_IS	3.32138e+07	27.1222
AD+Mannose free_2	serine_pos	d5-tryptophan_IS	3.13081e+07	28.9271
AD+Mannose free_3	serine_pos	d5-tryptophan_IS	3.09595e+07	28.8746
AD+Mannose 10%_1	serine_pos	d5-tryptophan_IS	3.45901e+07	29.5465
AD+Mannose 10%_2	serine_pos	d5-tryptophan_IS	2.85625e+07	23.804
AD+Mannose 10%_3	serine_pos	d5-tryptophan_IS	2.89114e+07	23.6108
QC5	serine_pos	d5-tryptophan_IS	2.84763e+07	23.7001
QC3	SUCCINATE	U13-Fructose_IS	4.2669e+06	0.531975
WT+std_1	SUCCINATE	U13-Fructose_IS	2.52539e+06	0.31652
WT+std_2	SUCCINATE	U13-Fructose_IS	2.56566e+06	0.322413
WT+std_3	SUCCINATE	U13-Fructose_IS	4.27024e+06	0.50617
AD+std_1	SUCCINATE	U13-Fructose_IS	5.09595e+06	0.644254
AD+std_2	SUCCINATE	U13-Fructose_IS	5.69209e+06	0.681552
AD+std_3	SUCCINATE	U13-Fructose_IS	2.43337e+06	0.296441
QC4	SUCCINATE	U13-Fructose_IS	4.34377e+06	0.519402
AD+Mannose free_1	SUCCINATE	U13-Fructose_IS	4.50952e+06	0.544325
AD+Mannose free_2	SUCCINATE	U13-Fructose_IS	7.36691e+06	0.867807
AD+Mannose free_3	SUCCINATE	U13-Fructose_IS	4.23353e+06	0.522322
AD+Mannose 10%_1	SUCCINATE	U13-Fructose_IS	4.51267e+06	0.54531
AD+Mannose 10%_2	SUCCINATE	U13-Fructose_IS	4.96577e+06	0.580053
AD+Mannose 10%_3	SUCCINATE	U13-Fructose_IS	2.55882e+06	0.292093
QC5	SUCCINATE	U13-Fructose_IS	4.32451e+06	0.521023
QC3	Succinyl_CoA_pos	d5-tryptophan_IS	4340.9	0.00393743
WT+std_1	Succinyl_CoA_pos	d5-tryptophan_IS	1271.36	0.00118015
WT+std_2	Succinyl_CoA_pos	d5-tryptophan_IS	1694.48	0.00136258
WT+std_3	Succinyl_CoA_pos	d5-tryptophan_IS	140.983	0.000104531
AD+std_1	Succinyl_CoA_pos	d5-tryptophan_IS	5369.96	0.00437751
AD+std_2	Succinyl_CoA_pos	d5-tryptophan_IS	4234.79	0.0037586
AD+std_3	Succinyl_CoA_pos	d5-tryptophan_IS	2119.38	0.00182776
QC4	Succinyl_CoA_pos	d5-tryptophan_IS	2670.06	0.00219132
AD+Mannose free_1	Succinyl_CoA_pos	d5-tryptophan_IS	4663.46	0.00380816
AD+Mannose free_2	Succinyl_CoA_pos	d5-tryptophan_IS	4242.74	0.00392008
AD+Mannose free_3	Succinyl_CoA_pos	d5-tryptophan_IS	3531.33	0.00329352
AD+Mannose 10%_1	Succinyl_CoA_pos	d5-tryptophan_IS	9467.68	0.00808719
AD+Mannose 10%_2	Succinyl_CoA_pos	d5-tryptophan_IS	6644.92	0.00553788
AD+Mannose 10%_3	Succinyl_CoA_pos	d5-tryptophan_IS	3245.9	0.00265081
QC5	Succinyl_CoA_pos	d5-tryptophan_IS	4507.03	0.00375107
QC3	threonine_pos	d5-tryptophan_IS	1.07641e+07	9.76358
WT+std_1	threonine_pos	d5-tryptophan_IS	7.5256e+06	6.98571
WT+std_2	threonine_pos	d5-tryptophan_IS	6.42204e+06	5.16414
WT+std_3	threonine_pos	d5-tryptophan_IS	7.65763e+06	5.67771
AD+std_1	threonine_pos	d5-tryptophan_IS	1.01573e+07	8.28009
AD+std_2	threonine_pos	d5-tryptophan_IS	9.77885e+06	8.67923
AD+std_3	threonine_pos	d5-tryptophan_IS	8.74868e+06	7.54488
QC4	threonine_pos	d5-tryptophan_IS	1.09472e+07	8.98437
AD+Mannose free_1	threonine_pos	d5-tryptophan_IS	1.39544e+07	11.3951
AD+Mannose free_2	threonine_pos	d5-tryptophan_IS	1.35375e+07	12.508
AD+Mannose free_3	threonine_pos	d5-tryptophan_IS	1.38337e+07	12.9021
AD+Mannose 10%_1	threonine_pos	d5-tryptophan_IS	1.45852e+07	12.4585
AD+Mannose 10%_2	threonine_pos	d5-tryptophan_IS	1.32077e+07	11.0073
AD+Mannose 10%_3	threonine_pos	d5-tryptophan_IS	1.21349e+07	9.9101
QC5	threonine_pos	d5-tryptophan_IS	1.1061e+07	9.2058
QC3	tryptophan_pos	d5-tryptophan_IS	3.36896e+06	3.05582
WT+std_1	tryptophan_pos	d5-tryptophan_IS	3.04208e+06	2.82384
WT+std_2	tryptophan_pos	d5-tryptophan_IS	2.77883e+06	2.23454
WT+std_3	tryptophan_pos	d5-tryptophan_IS	3.41697e+06	2.53349
AD+std_1	tryptophan_pos	d5-tryptophan_IS	4.18693e+06	3.41313
AD+std_2	tryptophan_pos	d5-tryptophan_IS	4.02394e+06	3.57145
AD+std_3	tryptophan_pos	d5-tryptophan_IS	3.5147e+06	3.03109
QC4	tryptophan_pos	d5-tryptophan_IS	3.62636e+06	2.97616
AD+Mannose free_1	tryptophan_pos	d5-tryptophan_IS	4.13998e+06	3.38068
AD+Mannose free_2	tryptophan_pos	d5-tryptophan_IS	3.9331e+06	3.63399
AD+Mannose free_3	tryptophan_pos	d5-tryptophan_IS	4.10547e+06	3.82901
AD+Mannose 10%_1	tryptophan_pos	d5-tryptophan_IS	3.98555e+06	3.40441
AD+Mannose 10%_2	tryptophan_pos	d5-tryptophan_IS	3.08126e+06	2.56792
AD+Mannose 10%_3	tryptophan_pos	d5-tryptophan_IS	3.18729e+06	2.60294
QC5	tryptophan_pos	d5-tryptophan_IS	3.67713e+06	3.06038
QC3	tyrosine_pos	d5-tryptophan_IS	1.678e+07	15.2204
WT+std_1	tyrosine_pos	d5-tryptophan_IS	1.83188e+07	17.0045
WT+std_2	tyrosine_pos	d5-tryptophan_IS	1.56503e+07	12.5849
WT+std_3	tyrosine_pos	d5-tryptophan_IS	1.84218e+07	13.6587
AD+std_1	tyrosine_pos	d5-tryptophan_IS	1.95202e+07	15.9125
AD+std_2	tyrosine_pos	d5-tryptophan_IS	1.89171e+07	16.7899
AD+std_3	tyrosine_pos	d5-tryptophan_IS	2.13943e+07	18.4505
QC4	tyrosine_pos	d5-tryptophan_IS	1.76548e+07	14.4893
AD+Mannose free_1	tyrosine_pos	d5-tryptophan_IS	2.25928e+07	18.4492
AD+Mannose free_2	tyrosine_pos	d5-tryptophan_IS	1.58438e+07	14.6389
AD+Mannose free_3	tyrosine_pos	d5-tryptophan_IS	1.74894e+07	16.3116
AD+Mannose 10%_1	tyrosine_pos	d5-tryptophan_IS	1.67308e+07	14.2912
AD+Mannose 10%_2	tyrosine_pos	d5-tryptophan_IS	1.39374e+07	11.6155
AD+Mannose 10%_3	tyrosine_pos	d5-tryptophan_IS	1.95177e+07	15.9394
QC5	tyrosine_pos	d5-tryptophan_IS	1.70191e+07	14.1645
QC3	U13-Fructose_IS	N/A	8.02086e+06	N/A
WT+std_1	U13-Fructose_IS	N/A	7.97861e+06	N/A
WT+std_2	U13-Fructose_IS	N/A	7.95767e+06	N/A
WT+std_3	U13-Fructose_IS	N/A	8.43637e+06	N/A
AD+std_1	U13-Fructose_IS	N/A	7.90985e+06	N/A
AD+std_2	U13-Fructose_IS	N/A	8.35167e+06	N/A
AD+std_3	U13-Fructose_IS	N/A	8.2086e+06	N/A
QC4	U13-Fructose_IS	N/A	8.36302e+06	N/A
AD+Mannose free_1	U13-Fructose_IS	N/A	8.28461e+06	N/A
AD+Mannose free_2	U13-Fructose_IS	N/A	8.48911e+06	N/A
AD+Mannose free_3	U13-Fructose_IS	N/A	8.10521e+06	N/A
AD+Mannose 10%_1	U13-Fructose_IS	N/A	8.27541e+06	N/A
AD+Mannose 10%_2	U13-Fructose_IS	N/A	8.56089e+06	N/A
AD+Mannose 10%_3	U13-Fructose_IS	N/A	8.76027e+06	N/A
QC5	U13-Fructose_IS	N/A	8.30003e+06	N/A
QC3	UDP-acetylglucosamine	U13-Fructose_IS	1.65824e+06	0.206741
WT+std_1	UDP-acetylglucosamine	U13-Fructose_IS	1.47552e+06	0.184934
WT+std_2	UDP-acetylglucosamine	U13-Fructose_IS	1.22743e+06	0.154244
WT+std_3	UDP-acetylglucosamine	U13-Fructose_IS	1.11631e+06	0.132322
AD+std_1	UDP-acetylglucosamine	U13-Fructose_IS	1.76979e+06	0.223745
AD+std_2	UDP-acetylglucosamine	U13-Fructose_IS	1.83559e+06	0.219787
AD+std_3	UDP-acetylglucosamine	U13-Fructose_IS	1.77443e+06	0.216168
QC4	UDP-acetylglucosamine	U13-Fructose_IS	1.62189e+06	0.193935
AD+Mannose free_1	UDP-acetylglucosamine	U13-Fructose_IS	1.78962e+06	0.216018
AD+Mannose free_2	UDP-acetylglucosamine	U13-Fructose_IS	1.94132e+06	0.228684
AD+Mannose free_3	UDP-acetylglucosamine	U13-Fructose_IS	1.95101e+06	0.240711
AD+Mannose 10%_1	UDP-acetylglucosamine	U13-Fructose_IS	2.07782e+06	0.251084
AD+Mannose 10%_2	UDP-acetylglucosamine	U13-Fructose_IS	1.56991e+06	0.183382
AD+Mannose 10%_3	UDP-acetylglucosamine	U13-Fructose_IS	1.4932e+06	0.170451
QC5	UDP-acetylglucosamine	U13-Fructose_IS	1.64934e+06	0.198714
QC3	UMP	U13-Fructose_IS	2.1883e+06	0.272826
WT+std_1	UMP	U13-Fructose_IS	2.11286e+06	0.264815
WT+std_2	UMP	U13-Fructose_IS	1.38266e+06	0.173752
WT+std_3	UMP	U13-Fructose_IS	869230	0.103034
AD+std_1	UMP	U13-Fructose_IS	1.79145e+06	0.226483
AD+std_2	UMP	U13-Fructose_IS	1.88453e+06	0.225647
AD+std_3	UMP	U13-Fructose_IS	2.40744e+06	0.293283
QC4	UMP	U13-Fructose_IS	2.22162e+06	0.265648
AD+Mannose free_1	UMP	U13-Fructose_IS	1.84277e+06	0.222433
AD+Mannose free_2	UMP	U13-Fructose_IS	2.75821e+06	0.324912
AD+Mannose free_3	UMP	U13-Fructose_IS	3.401e+06	0.419607
AD+Mannose 10%_1	UMP	U13-Fructose_IS	3.07443e+06	0.371514
AD+Mannose 10%_2	UMP	U13-Fructose_IS	2.19401e+06	0.256283
AD+Mannose 10%_3	UMP	U13-Fructose_IS	2.62247e+06	0.299359
QC5	UMP	U13-Fructose_IS	2.14454e+06	0.258377
QC3	valine_pos	d5-tryptophan_IS	3.19565e+07	28.9863
WT+std_1	valine_pos	d5-tryptophan_IS	2.48982e+07	23.1119
WT+std_2	valine_pos	d5-tryptophan_IS	2.36234e+07	18.9962
WT+std_3	valine_pos	d5-tryptophan_IS	2.76156e+07	20.4754
AD+std_1	valine_pos	d5-tryptophan_IS	3.78662e+07	30.868
AD+std_2	valine_pos	d5-tryptophan_IS	3.71574e+07	32.9791
AD+std_3	valine_pos	d5-tryptophan_IS	3.01121e+07	25.9687
QC4	valine_pos	d5-tryptophan_IS	3.49217e+07	28.6603
AD+Mannose free_1	valine_pos	d5-tryptophan_IS	3.98745e+07	32.5613
AD+Mannose free_2	valine_pos	d5-tryptophan_IS	3.89476e+07	35.9856
AD+Mannose free_3	valine_pos	d5-tryptophan_IS	3.71284e+07	34.6281
AD+Mannose 10%_1	valine_pos	d5-tryptophan_IS	4.24378e+07	36.2499
AD+Mannose 10%_2	valine_pos	d5-tryptophan_IS	3.33714e+07	27.8118
AD+Mannose 10%_3	valine_pos	d5-tryptophan_IS	3.26087e+07	26.6303
QC5	valine_pos	d5-tryptophan_IS	3.50076e+07	29.1359
